# Supplementary material for: Projecting Spanish fertility at regional level: A hierarchical Bayesian approach
Source: PLoS One. 2022 Oct 18;17(10):e0275492. doi: 10.1371/journal.pone.0275492 (PMC9578621; doi:10.1371/journal.pone.0275492)
Supplement: S1 Appendix — Simulations of MCMC parameters and density distribution functions. (ZIP) [file pone.0275492.s001.zip]

Archive with 7 entries (7 files):
- s3.tif
- s1.pdf
- s1.tex
- s1a.tif
- s1b.tif
- s2a.tif
- s2b.tif
