# Supplementary material for: Projecting Spanish fertility at regional level: A hierarchical Bayesian approach
Source: PLoS One. 2022 Oct 18;17(10):e0275492. doi: 10.1371/journal.pone.0275492 (PMC9578621; doi:10.1371/journal.pone.0275492)
Supplement: S1 Appendix — Simulations of MCMC parameters and density distribution functions. (ZIP) [file pone.0275492.s001.zip › s1.tex]

% Template for PLoS
% Version 3.5 March 2018
%
% % % % % % % % % % % % % % % % % % % % % %
%
% -- IMPORTANT NOTE
%
% This template contains comments intended 
% to minimize problems and delays during our production 
% process. Please follow the template instructions
% whenever possible.
%
% % % % % % % % % % % % % % % % % % % % % % % 
%
% Once your paper is accepted for publication, 
% PLEASE REMOVE ALL TRACKED CHANGES in this file 
% and leave only the final text of your manuscript. 
% PLOS recommends the use of latexdiff to track changes during the review, as this will help to maintain a clean tex file.
% Visit https://www.ctan.org/pkg/latexdiff?lang=en for info or contact us at latex@plos.org.
%
%
% There are no restrictions on packages used within the LaTeX files except that 
% no packages listed in the template may be deleted.
%
% Please do not include colours or graphics in the text.
%
% The manuscript LaTeX source should be contained within a single file (do not use \input, \externaldocument, or similar commands).
%
% % % % % % % % % % % % % % % % % % % % % % %
%
% -- FIGURES AND TABLES
%
% Please include tables/figure captions directly after the paragraph where they are first cited in the text.
%
% DO NOT INCLUDE GRAPHICS IN YOUR MANUSCRIPT
% - Figures should be uploaded separately from your manuscript file. 
% - Figures generated using LaTeX should be extracted and removed from the PDF before submission. 
% - Figures containing multiple panels/subfigures must be combined into one image file before submission.
% For figure citations, please use "Fig" instead of "Figure".
% See http://journals.plos.org/plosone/s/figures for PLOS figure guidelines.
%
% Tables should be cell-based and may not contain:
% - spacing/line breaks within cells to alter layout or alignment
% - do not nest tabular environments (no tabular environments within tabular environments)
% - no graphics or colored text (cell background color/shading OK)
% See http://journals.plos.org/plosone/s/tables for table guidelines.
%
% For tables that exceed the width of the text column, use the adjusted width environment as illustrated in the example table in the text below.
%
% % % % % % % % % % % % % % % % % % % % % % % %
%
% -- EQUATIONS, MATH SYMBOLS, SUBSCRIPTS, AND SUPERSCRIPTS
%
% IMPORTANT
% Below are a few tips to help format your equations and other special characters according to our specifications. For more tips to help reduce the possibility of formatting errors during conversion, please see our LaTeX guidelines at http://journals.plos.org/plosone/s/latex
%
% For inline equations, please be sure to include all portions of an equation in the math environment.  For example, x$^2$ is incorrect; this should be formatted as $x^2$ (or $\mathrm{x}^2$ if the romanized font is desired).
%
% Do not include text that is not math in the math environment. For example, CO2 should be written as CO\textsubscript{2} instead of CO$_2$.
%
% Please add line breaks to long display equations when possible to fit the size of the column. 
%
% For inline equations, please do not include punctuation (commas, etc) within the math environment unless this is part of the equation.
%
% When adding superscript or subscripts outside of brackets/braces, please group using {}.  For example, change "[U(D,E,\gamma)]^2" to "{[U(D,E,\gamma)]}^2". 
%
% Do not use \cal for the calligraphic font.  Instead, use \mathcal{}
%
% % % % % % % % % % % % % % % % % % % % % % % % 
%
% Please contact latex@plos.org with any questions.
%
% % % % % % % % % % % % % % % % % % % % % % % %

\documentclass[10pt,letterpaper]{article}
\usepackage[top=0.85in,left=2.75in,footskip=0.75in]{geometry}

% amsmath and assume packages, useful for mathematical formulas and symbols
\usepackage{amsmath,amssymb}

% Use adjustwidth environment to exceed column width (see example table in text)
\usepackage{changepage}

% Use Unicode characters when possible
\usepackage[utf8x]{inputenc}

% textcomp package and marvosym package for additional characters
\usepackage{textcomp,marvosym}
\usepackage{ulem}
\usepackage{soul}
% cite package, to clean up citations in the main text. Do not remove.
\usepackage{cite}
\usepackage{lorem}
% Use nameref to cite supporting information files (see Supporting Information section for more info)
\usepackage{nameref,hyperref}

% line numbers
\usepackage[right]{lineno}

% ligatures disabled
\usepackage{microtype}
\DisableLigatures[f]{encoding = *, family = * }

% colour can be used to apply background shading to table cells only
\usepackage[table]{xcolor}

% array package and thick rules for tables
\usepackage{array}

% create "+" rule type for thick vertical lines
\newcolumntype{+}{!{\vrule width 2pt}}

% create \thickcline for thick horizontal lines of variable length
\newlength\savedwidth
\newcommand\thickcline[1]{%
  \noalign{\global\savedwidth\arrayrulewidth\global\arrayrulewidth 2pt}%
  \cline{#1}%
  \noalign{\vskip\arrayrulewidth}%
  \noalign{\global\arrayrulewidth\savedwidth}%
}

% \thickhline command for thick horizontal lines that span the table
\newcommand\thickhline{\noalign{\global\savedwidth\arrayrulewidth\global\arrayrulewidth 2pt}%
\hline
\noalign{\global\arrayrulewidth\savedwidth}}


% Remove comment for double spacing
%\usepackage{setspace} 
%\doublespacing

% Text layout
\raggedright
\setlength{\parindent}{0.5cm}
\textwidth 5.25in 
\textheight 8.75in

% Bold the 'Figure #' in the caption and separate it from the title/caption with a period
% Captions will be left justified
\usepackage[aboveskip=1pt,labelfont=bf,labelsep=period,justification=raggedright,singlelinecheck=off]{caption}
\renewcommand{\figurename}{Fig}

% Use the PLoS provided BiBTeX style
\bibliographystyle{plos2015}

% Remove brackets from numbering in List of References
\makeatletter
\renewcommand{\@biblabel}[1]{\quad#1.}
\makeatother


% Header and Footer with logo
\usepackage{lastpage,fancyhdr,graphicx}
\usepackage{epstopdf}
%\pagestyle{myheadings}
\pagestyle{fancy}
\fancyhf{}
%\setlength{\headheight}{27.023pt}
%\lhead{\includegraphics[width=2.0in]{PLOS-submission.eps}}
\rfoot{\thepage/\pageref{LastPage}}
\renewcommand{\headrulewidth}{0pt}
\renewcommand{\footrule}{\hrule height 2pt \vspace{2mm}}
\fancyheadoffset[L]{2.25in}
\fancyfootoffset[L]{2.25in}
\lfoot{\today}

%% Include all macros below

\newcommand{\lorem}{{\bf LOREM}}
\newcommand{\ipsum}{{\bf IPSUM}}

%% END MACROS SECTION


\begin{document}
\vspace*{0.2in}

% Title must be 250 characters or less.
%\begin{flushleft}
%{\Large
%\textbf\newline{A Bayesian model for fertility projection: application to the Spanish population} % Please use "sentence case" for title and headings (capitalize only the first word in a title (or heading), the first word in a subtitle (or subheading), and any proper nouns).
}
%\end{flushleft}% Insert author names, affiliations and corresponding author email (do not include titles, positions, or degrees).


%%%%%%%%%%%%%%%%%%%%%% SECTION 4 %%%%%%%%%%%%%%%%%%%%%%%%%%%%

\section*{Supporting information}

% Include only the SI item label in the paragraph heading. Use the \nameref{label} command to cite SI items in the text.

\paragraph*{S1 Appendix.}
\label{S1_Appendix}
{\bf Sequence of the adjustment of the TFR projection model and hyperparameters computation.} The first code line creates a directory where all the simulations are stored, from there, the adjustment of the TFR projection takes place using the function \texttt{run.tfr.mcmc}. Depending on the size of the MCMC sample, steps 1(b) and 2 are quite long in terms of execution, in our case, the expression \texttt{nr.chains} determines the number of MCMC chains to simulate and since the aim is to run the model on a realistic basis, we simulated five chains of 10 000 iterations each, additionally, we simulated another 1 000 iterations, making a total of 11 000 iterations, which took us about six hours. All these results were stored in the directory created for this purpose.\\

{
\setlength{\fboxsep}{0.75pt}%
\noindent\setlength{\fboxrule}{0pt}%
\fbox{%
{\colorbox{gray!20}{\parbox{1\linewidth}{%
\small{\texttt{>\ simulation.dir <- file.path(getwd(), "fertsimul")\\
>\ m1 <- run.tfr.mcmc(nr.chains = 5, iter = 10000, + output.dir = simulation.dir)\\
>\ m1 <- run.tfr.mcmc(nr.chains=5, iter=10000, output.dir=simulation.dir, seed=1)\\
>\ m2 <- continue.tfr.mcmc(iter=1000, output.dir=simulation.dir)
}}}}}}}\\

Once the simulations are created, we proceeded to create the trajectories with the following function:\\

{
\setlength{\fboxsep}{0.75pt}%
\noindent\setlength{\fboxrule}{0pt}%
\fbox{%
{\colorbox{gray!20}{\parbox{1\linewidth}{%
\small{\texttt{>\ pred1 <- tfr.predict(sim.dir = simulation.dir, end.year = 2100, burnin = 2000, + nr.traj = 3000, verbose = TRUE)
}}}}}}}\\

Where 2000 simulations at the beginning of each chain will be eliminated and 3000 parameter values from the remaining 5 chains of 9000 simulations each will be used, i.e. 45000 iterations to generate the trajectories. To summarise, using the command \texttt{summary}:\\

{
\setlength{\fboxsep}{0.75pt}%
\noindent\setlength{\fboxrule}{0pt}%
\fbox{%
{\colorbox{gray!20}{\parbox{1\linewidth}{%
\small{\texttt{>\ summary(m3, meta.only = TRUE)}\\

{\color{blue}{
\texttt{MCMC parameters estimated for 196 countries.\\
Hyperparameters estimated using 196 countries.}\\

\texttt{WPP: 2019\\
Input data: TFR for period 1950 - 2019.}\\

\texttt{Number of chains = 5\\
Iterations = 1 : 55000\\
Thinning interval = 1\\
Chains sample sizes: 11000, 11000, 11000, 11000, 11000}
}}}}}}}}\\

Where we see that the data simulated with MCMC and the hyperparameters $\{\chi, \psi^{2}, \bigtriangleup_{4}, \alpha_{i}, \delta_{i}, \delta_{4}}\}$ are for 196 countries.\\

Focusing on Spain, with the following commands we will obtain all the relative and necessary information for this country:\\

{
\setlength{\fboxsep}{0.75pt}%
\noindent\setlength{\fboxrule}{0pt}%
\fbox{%
{\colorbox{gray!20}{\parbox{1\linewidth}{%
\small{\texttt{>\ summary(m3, country = "Spain", par.names = NULL, thin = 10, burnin = 2000)}
}}}}}}}}\\

\noindent which, as an extract, is shown in the following output obtained from the simulation:\\

{
\setlength{\fboxsep}{0.75pt}%
\noindent\setlength{\fboxrule}{0pt}%
\fbox{%
{\colorbox{gray!20}{\parbox{1\linewidth}{%
\color{blue}{
\small{\texttt{Country: Spain}\\ 

\texttt{Iterations = 2010:11000}\\
\texttt{Thinning interval = 10}\\ 
\texttt{Number of chains = 5}\\ 
\texttt{Sample size per chain = 600}\\ 

\texttt{1. Empirical mean and standard deviation for each variable, plus standard error of the mean:}}

%\begin{table}[h!]
\ttfamily{
\begin{tabular}{ccccc}
  & Mean   &   SD  & Naive SE 	   &   Time-series SE\\
delta_1   & 0.87805 	& 0.222604  & 0.0040642   &   0.0242830\\ 
delta_2  & 0.93463 & 0.290494 & 0.0053037   &   0.0444689\\ 
delta_3  &  0.85959 &	0.205225  & 0.0037469  &    0.0243039\\ 
Triangle4  & 0.49771 &	0.312075 & 0.0056977  &    0.0266451\\
delta4  & 1.18525 &	0.657369 	& 0.0120019   &   0.1198672\\
U\_c724      &      	7.23997 	&0.942422 &	0.0172062   &   0.0172611\\
d\_c724       &     	0.15115  &	0.057671 & 	0.0010529  &    0.0015251\\
Triangle\_c4\_c724  &	1.77613 &	0.343262 	 & 0.0062671   &   0.0105829\\
gammat\_1\_c724    & 	0.06726 &	0.069615 	& 0.0012710   &   0.0018478\\
... & & & &
\end{tabular}}\\

2. Quantiles for each variable:\\

\ttfamily{
\begin{tabular}{cccccc}
   &   	2.5\%  &    25\%  &     50\%  &     75\%  &   97.5\% \\
delta_1   & 0.50418  &  0.71747  & 0.86230  & 	1.01957  & 1.34928\\
delta_2     &   0.47444  & 	0.73158 &  	0.90539  & 	1.08324  	& 1.65377\\
delta_3    &     0.48672  & 	0.71673  & 	0.85140  & 	0.98991  & 	1.29804\\
Triangle4  &    -0.09077  & 	0.31455  & 	0.51002  & 	0.69595  & 	1.04759\\
delta4     &   0.54755  & 	0.85690  & 	1.06003  & 	1.29358  & 	3.32724\\
... & & & & &
\end{tabular}}
}
}}}}}}\\

\noindent and using the function \texttt{pred2}, we can obtain the statistics for the projected trajectories:\\

{
\setlength{\fboxsep}{0.75pt}%
\noindent\setlength{\fboxrule}{0pt}%
\fbox{%
{\colorbox{gray!20}{\parbox{1\linewidth}{%
\small{\texttt{>\ summary(pred2, country = "Spain")}\\
}}}}}}}}
\vspace{-0.5cm}

{
\setlength{\fboxsep}{0.75pt}%
\noindent\setlength{\fboxrule}{0pt}%
\fbox{%
{\colorbox{gray!20}{\parbox{1\linewidth}{%
\small{\texttt{>\ summary(pred2, country = "Spain")}\\
}}}}}}}}
\vspace{-0.5cm}

{
\setlength{\fboxsep}{0.75pt}%
\noindent\setlength{\fboxrule}{0pt}%
\fbox{%
{\colorbox{gray!20}{\parbox{1\linewidth}{%
\color{blue}{
\small{\texttt{Country: Spain}\\ 

\texttt{Projections: 17 ( 2018 - 2098)}\\
\texttt{Trajectories: 3000}\\ 
\texttt{Phase II burnin: 2000}\\ 
\texttt{Phase II thin: 10}\\ 
\texttt{Parameters of AR(1):}\\
\texttt{mu rho sigma}\\
\texttt{2.1 0.886 0.102}\\

\texttt{Projected TFR:}\\

%\begin{table}[h!]
\ttfamily{
\begin{tabular}{cccccccccccc}
  & Mean  &  SD &  2.5\% &  5\%  & 10\%  & 25\%  & 50\%  & 75\%  & 90\%  & 95\% & 97.5\%\\
2013 & 1.33 & 0.000 &  1.33 & 1.33 & 1.33 & 1.33 &	1.33  & 1.33 & 1.33 & 1.33 & 1.33\\
2018 & 1.41 & 0.102 & 1.21 & 1.24 &  1.28 & 1.34 & 1.41 & 1.48  & 1.54 & 1.58 &  1.61\\
2023 & 1.49 & 0.135 & 1.21 & 1.26 & 1.31 & 1.40 & 1.49 & 1.58 &  1.66 & 1.71 & 1.75\\
2028 & 1.56 & 0.157 & 1.25 & 1.30 &  1.36 & 1.45 & 	1.56 & 1.67 & 1.77 & 1.81 &  1.86\\
2033  & 1.62 & 	0.171 & 1.29 & 	1.33 & 1.40  & 1.51 & 1.62 & 1.74 & 1.84 & 1.91 & 1.96\\
2038  & 1.68 & 	0.183 & 1.32 &	1.38 & 1.44 & 1.56 &	1.68 & 1.80 & 1.92 & 1.98 & 2.04\\
... & & & & & & & & & &
\end{tabular}}
}
}}}}}}\\

Graphical representation (\textbf{fig. 1}) shows the following simulations: %\ref{fig1}

\newpage

\textbf{[Figures S1a and S1b]}

\begin{figure}[!ht]
%\centering
%\hspace*{-5cm}
%\includegraphics[scale=0.42]{s1a.jpeg}\includegraphics[scale=0.42]{s1b.jpeg}
%\captionsetup{width=1.05\linewidth}
%\vspace{-0.3cm}
\caption{{\bf Probabilistic projections of total fertility.} Total fertility projections: median, 80\%, and 95\% prediction intervals and high/low fertility variant (left); Probabilistic projections of total fertility. Decline curves (based on the double logistic function) from the Bayesian hierarchical model, Median, 80\% and 95\% prediction intervals (right). Source: Authors' elaboration.}
%\label{fig6}
\end{figure}

The simulation of the iterations for the hyperparameters $\{\chi, \psi^{2}, \bigtriangleup_{4}, \alpha_{i}, \delta_{i}, \delta_{4}}\}$ can also be analysed and explored graphically using two functions of the package: one to visualise the country independent parameters, and the other to visualise the country-specific parameters, which, in \textsf{\textbf{R}}, is given by the command

{
\setlength{\fboxsep}{0.75pt}%
\noindent\setlength{\fboxrule}{0pt}%
\fbox{%
{\colorbox{gray!20}{\parbox{1\linewidth}{%
\small{\texttt{>\ tfr.partraces.plot(mcmc.list = m3, par.names = "Triangle4", nr.points = 100)}
}}}}}}}}\\

\noindent for the figure 2, $\bigtriangleup_{4}$, (left) containing one trace for each MCMC chain (in our example 5 traces).

%\newpage

\textbf{[Figures S2a and S2b]}

\begin{figure}[!ht]
%\centering
%\hspace*{-4cm}
%\includegraphics[scale=0.37]{s2.jpeg}\includegraphics[scale=0.37]{s3.jpeg}
%\captionsetup{width=1.05\linewidth}
\caption{{\bf Parameters' simulation.} MCMC parameters' simulation for $\bigtriangleup_{4}$ (left). Spain's parameters' simulation, $\bigtriangleup_{c4}$ (right). Source: Authors' elaboration.}
\label{fig2}
\end{figure}

\noindent and for the command\\ \vspace{0.3cm}

{
\setlength{\fboxsep}{0.75pt}%
\noindent\setlength{\fboxrule}{0pt}%
\fbox{%
{\colorbox{gray!20}{\parbox{1\linewidth}{%
\small{\texttt{>\ tfr.partraces.cs.plot(country = "Spain", mcmc.list = m3, nr.points = 100,\\  
+ \hspace{0.5cm} par.names = "Triangle\_c4")}
}}}}}}}}\\ \vspace{0.3cm}

\noindent for the right figure $\bigtriangleup_{c4}$ specific to Spain.\\ \vspace{0.3cm}

\noindent It is also possible to visualize the distributions of the MCMC hyperparameters (fig.\ref{fig3}), and whose equivalence with the code in \textsf{\textbf{R}} is showed as follows:\\

\begin{tabular}{cccccccccccc}
 $\chi$ & \psi  &  \bigtriangleup_{4} &   $\alpha_{1,2,3}$ &  $\delta_{1,2,3}$   & $\delta_{4}$  & $\frac{exp(\alpha_{i})}{\sum_{j}exp(\alpha_{i})}$  & $a$  & $b$  & $S$  \\ \hline
\texttt{chi} & \texttt{psi} & \texttt{Triangle4} & \texttt{alpha} & \texttt{delta} & \texttt{delta4} & \texttt{alphat\_i} & \texttt{a\_sd} & \texttt{b\_sd} & \texttt{S\_sd} \\ 
\end{tabular}

\vspace{-0.2cm}
\begin{center}
\begin{tabular}{cccc}
$\sigma_{0}$ & c\textsubscript{1975} & $m_{\tau}$ & $s_{\tau} $\\ \hline
 \texttt{sigma0} & \texttt{cons\_sd} & \texttt{mean\_eps\_tau} & \texttt{sd\_eps\_tau}\\ 
\end{tabular}
\end{center}

\noindent The script used is given by the function:\\ \vspace{0.3cm}

{
\setlength{\fboxsep}{0.75pt}%
\noindent\setlength{\fboxrule}{0pt}%
\fbox{%
{\colorbox{gray!20}{\parbox{1\linewidth}{%
\small{\texttt{>\ tfr.pardensity.plot(pred2, par.names = c(``alphat", "Triangle4",  "delta",\\
+ \hspace{0.5cm} "sigma0"),  dev.ncol = 4, bw = 0.05)}
}}}}}}

\textbf{[Figure S3]}
%\newpage

\begin{figure}[!htp]
%\centering
%\hspace*{-2.8cm}
%\includegraphics[scale=0.43]{s4.jpeg}
\caption{{\bf Density of distributions of various country-independent parameters.} Source: Authors' elaboration.}\\
\label{fig4}
\end{figure}

\end{document}

\begin{table}[!h]
\begin{adjustwidth}{-2.25in}{0in} % Comment out/remove adjustwidth environment if table fits in text column.
\centering
\caption{
{\bf Table caption Nulla mi mi, venenatis sed ipsum varius, volutpat euismod diam.}}
\begin{tabular}{|l+l|l|l|l|l|l|l|}
\hline
\multicolumn{4}{|l|}{\bf Heading1} & \multicolumn{4}{|l|}{\bf Heading2}\\ \thickhline
$cell1 row1$ & cell2 row 1 & cell3 row 1 & cell4 row 1 & cell5 row 1 & cell6 row 1 & cell7 row 1 & cell8 row 1\\ \hline
$cell1 row2$ & cell2 row 2 & cell3 row 2 & cell4 row 2 & cell5 row 2 & cell6 row 2 & cell7 row 2 & cell8 row 2\\ \hline
$cell1 row3$ & cell2 row 3 & cell3 row 3 & cell4 row 3 & cell5 row 3 & cell6 row 3 & cell7 row 3 & cell8 row 3\\ \hline
\end{tabular}
\begin{flushleft} Table notes Phasellus venenatis, tortor nec vestibulum mattis, massa tortor interdum felis, nec pellentesque metus tortor nec nisl. Ut ornare mauris tellus, vel dapibus arcu suscipit sed.
\end{flushleft}
\label{table1}
\end{adjustwidth}
\end{table}
